# Supplementary material for: Orphan Genes in Crop Improvement: Enhancing Potato Tuber Protein without Impacting Yield
Source: Plants (Basel). 2022 Nov 13;11(22):3076. doi: 10.3390/plants11223076 (PMC9696052; doi:10.3390/plants11223076)
Supplement: Supplementary file 1 [file plants-11-03076-s001.zip]

Archive with 1 entries (1 files):
- plants-1984663-supplementary.pdf
